# Supplementary material for: Data on the transcriptional regulation of DNA damage induced apoptosis suppressor (DDIAS) by ERK5/MEF2B pathway in lung cancer cells
Source: Data Brief. 2016 Sep 6;9:257–61. doi: 10.1016/j.dib.2016.08.066 (PMC5021921; doi:10.1016/j.dib.2016.08.066)
Supplement: Supplementary file 1 — Supplementary material [file mmc1.zip]

Archive with 8 entries (8 files):
- coi_disclosure-Ban.pdf
- coi_disclosure-Chung.pdf
- coi_disclosure-Im.pdf
- coi_disclosure-Jung.pdf
- coi_disclosure-Kim.pdf
- coi_disclosure-Won K.pdf
- coi_disclosure-Won Misun.pdf
- coi_disclosure-Yoon.pdf
